# Supplementary material for: Predicting Ion Diffusion from the Shape of Potential Energy Landscapes
Source: J Chem Theory Comput. 2023 Dec 19;20(1):18–29. doi: 10.1021/acs.jctc.3c01005 (PMC10782449; doi:10.1021/acs.jctc.3c01005)
Supplement: Supplementary file 2 — ct3c01005_si_002.zip [file ct3c01005_si_002.zip]

Archive with 26 entries (25 files):
- diffusion_files/
- diffusion_files/D_tutrast_multi_02A_500K_UFF.dat
- __MACOSX/diffusion_files/._D_tutrast_multi_02A_500K_UFF.dat
- diffusion_files/D_tutrast_multi_02A_1000K_UFF.dat
- diffusion_files/.DS_Store
- __MACOSX/diffusion_files/._.DS_Store
- diffusion_files/structures_PB.dat
- diffusion_files/D_tutrast_multi_02A_700K_UFF.dat
- __MACOSX/diffusion_files/._D_tutrast_multi_02A_700K_UFF.dat
- diffusion_files/D_tutrast_multi_01A_1000K_UFF.dat
- diffusion_files/D_tutrast_single_02A_1000K_PB.dat
- __MACOSX/diffusion_files/._D_tutrast_single_02A_1000K_PB.dat
- diffusion_files/structures_UFF.dat
- __MACOSX/diffusion_files/._structures_UFF.dat
- diffusion_files/D_md_1000K_UFF.dat
- __MACOSX/diffusion_files/._D_md_1000K_UFF.dat
- diffusion_files/D_tutrast_loaded_q05_02A_1000K_PB.dat
- __MACOSX/diffusion_files/._D_tutrast_loaded_q05_02A_1000K_PB.dat
- diffusion_files/readme.txt
- __MACOSX/diffusion_files/._readme.txt
- diffusion_files/D_tutrast_multi_02A_300K_UFF.dat
- __MACOSX/diffusion_files/._D_tutrast_multi_02A_300K_UFF.dat
- diffusion_files/D_tutrast_single_02A_1000K_UFF.dat
- __MACOSX/diffusion_files/._D_tutrast_single_02A_1000K_UFF.dat
- diffusion_files/D_md_1000K_PB.dat
- __MACOSX/diffusion_files/._D_md_1000K_PB.dat
