# Supplementary material for: Predicting Ion Diffusion from the Shape of Potential Energy Landscapes
Source: J Chem Theory Comput. 2023 Dec 19;20(1):18–29. doi: 10.1021/acs.jctc.3c01005 (PMC10782449; doi:10.1021/acs.jctc.3c01005)
Supplement: Supplementary file 2 — ct3c01005_si_002.zip [file ct3c01005_si_002.zip › diffusion_files/D_tutrast_multi_02A_500K_UFF.dat]

1.407e-08  3.1461e-08  3.1994e-07  9.8446e-08  4.2751e-07  1.8205e-07
0  0  0  0  0  0
1.3607e-06  2.8536e-07  1.3608e-06  2.8515e-07           0           0
0  0  0  0  0  0
0  0  0  0  0  0
0  0  0  0  0  0
0           0  3.2925e-05  2.3385e-06  3.1767e-05  2.0701e-06
2.0506e-08  4.5854e-08  4.8792e-08  6.6825e-08           0           0
0  0  0  0  0  0
0  0  0  0  0  0
1.3382e-06  1.3121e-07  1.4271e-06  1.6739e-07  4.0232e-05   7.384e-07
0  0  0  0  0  0
0  0  0  0  0  0
0  0  0  0  0  0
0  0  0  0  0  0
0  0  0  0  0  0
1.9363e-11  6.4748e-13  1.3989e-11  4.5105e-13           0           0
0  0  0  0  0  0
8.123e-10  3.6978e-11  1.0261e-09  4.2156e-11           0           0
0  0  0  0  0  0
1.7453e-05  6.4287e-07  1.5536e-05  4.5837e-07  1.5849e-05  6.6234e-07
0  0  0  0  0  0
0  0  0  0  0  0
2.6766e-07  8.5828e-08  2.0128e-07  5.8767e-08  4.3726e-07  3.4273e-07
0  0  0  0  0  0
0  0  0  0  0  0
0  0  0  0  0  0
0  0  0  0  0  0
0  0  0  0  0  0
0  0  0  0  0  0
2.058e-08  1.1989e-08  4.1451e-08  1.0625e-08  3.8975e-08  5.9571e-09
0  0  0  0  0  0
0  0  0  0  0  0
0           0  7.1978e-08  1.0168e-07  2.6549e-08  5.9365e-08
0  0  0  0  0  0
7.3138e-06  3.0228e-07   7.447e-06  4.3069e-07  6.7107e-06  3.4862e-07
0  0  0  0  0  0
0  0  0  0  0  0
0  0  0  0  0  0
0  0  0  0  0  0
0  0  0  0  0  0
0  0  0  0  0  0
0  0  0  0  0  0
0  0  0  0  0  0
0  0  0  0  0  0
0  0  0  0  0  0
0  0  0  0  0  0
0  0  0  0  0  0
0  0  0  0  0  0
0  0  0  0  0  0
0  0  0  0  0  0
0  0  0  0  0  0
0  0  0  0  0  0
0  0  0  0  0  0
0  0  0  0  0  0
0  0  0  0  0  0
0  0  0  0  0  0
0  0  0  0  0  0
0  0  0  0  0  0
0  0  0  0  0  0
8.7706e-09  1.9612e-08           0           0  1.7947e-08  4.0131e-08
0  0  0  0  0  0
0  0  0  0  0  0
6.8008e-05  1.0331e-06           0           0           0           0
0  0  0  0  0  0
0  0  0  0  0  0
9.8732e-08  1.1214e-08  1.2358e-07    3.07e-09  4.2119e-07  1.4892e-08
0  0  0  0  0  0
0  0  0  0  0  0
0  0  0  0  0  0
0  0  0  0  0  0
0  0  0  0  0  0
0  0  0  0  0  0
0  0  0  0  0  0
3.7608e-05  7.0805e-07  3.8319e-05  5.9817e-07  5.0945e-05  2.4875e-06
0           0  2.7424e-14  4.7301e-16           0           0
0           0  2.0678e-07  1.9496e-07           0           0
0  0  0  0  0  0
0  0  0  0  0  0
0  0  0  0  0  0
0  0  0  0  0  0
0  0  0  0  0  0
0  0  0  0  0  0
 
