# Supplementary material for: Predicting Ion Diffusion from the Shape of Potential Energy Landscapes
Source: J Chem Theory Comput. 2023 Dec 19;20(1):18–29. doi: 10.1021/acs.jctc.3c01005 (PMC10782449; doi:10.1021/acs.jctc.3c01005)
Supplement: Supplementary file 2 — ct3c01005_si_002.zip [file ct3c01005_si_002.zip › diffusion_files/D_tutrast_multi_02A_1000K_UFF.dat]

7.0256e-06  5.5381e-07  6.7668e-06    1.12e-06   2.946e-06  9.6516e-07
0  0  0  0  0  0
1.8056e-05  1.5457e-06  1.8038e-05  1.5335e-06           0           0
0  0  0  0  0  0
0  0  0  0  0  0
0  0  0  0  0  0
0           0  0.00014099  3.2608e-06  0.00014103  3.3103e-06
9.2255e-06  5.2584e-07   7.261e-06  1.0247e-06           0           0
0  0  0  0  0  0
0  0  0  0  0  0
3.5951e-05   1.409e-06  4.3271e-05  1.2999e-06  0.00017435  1.9511e-06
0  0  0  0  0  0
1.3358e-06  2.2873e-07  1.2767e-06  5.7279e-07  1.5652e-06  9.2409e-07
0  0  0  0  0  0
0  0  0  0  0  0
0  0  0  0  0  0
9.7062e-07  1.6038e-08  6.2749e-07  1.6424e-08           0           0
0  0  0  0  0  0
0  0  0  0  0  0 
0  0  0  0  0  0
0.0001091  3.0108e-06  8.6239e-05  1.5856e-06  9.4747e-05  2.1746e-06
0  0  0  0  0  0
0  0  0  0  0  0
8.8693e-06  4.5037e-07  9.2885e-06   6.724e-07  2.3003e-05  1.8135e-06
0  0  0  0  0  0
0  0  0  0  0  0
9.3026e-08  5.9324e-08  2.1393e-07  6.4932e-08  1.7202e-07   6.987e-08
0  0  0  0  0  0
0  0  0  0  0  0
0  0  0  0  0  0
3.3434e-06  3.7536e-07  5.1701e-06  5.3498e-07  4.8363e-06  4.4145e-07
0  0  0  0  0  0
0  0  0  0  0  0
3.2563e-05  1.8673e-06  3.2436e-05  2.6793e-06  3.0591e-05  1.7154e-06
3.692e-06  1.5911e-06  1.4073e-06  8.3252e-07  3.3453e-06  2.7109e-06
4.1444e-05  2.5978e-06  4.6337e-05  1.9144e-06  4.0224e-05  9.8395e-07
0  0  0  0  0  0
0  0  0  0  0  0
0  0  0  0  0  0
0  0  0  0  0  0
0  0  0  0  0  0
0  0  0  0  0  0
0  0  0  0  0  0
0  0  0  0  0  0
0  0  0  0  0  0
0  0  0  0  0  0
1.7606e-08  4.8254e-11           0           0           0           0
0  0  0  0  0  0
0  0  0  0  0  0
0  0  0  0  0  0
0  0  0  0  0  0
0  0  0  0  0  0
0  0  0  0  0  0
0  0  0  0  0  0
0  0  0  0  0  0
0  0  0  0  0  0
0  0  0  0  0  0
0  0  0  0  0  0
0  0  0  0  0  0
0  0  0  0  0  0
5.5238e-06  4.4395e-07  4.6664e-06  5.9466e-07   8.603e-06  7.0724e-07
0  0  0  0  0  0
0  0  0  0  0  0
0.00023167  1.0582e-05  4.3345e-06  5.1221e-07           0           0
0  0  0  0  0  0
0  0  0  0  0  0
1.0732e-05  5.1864e-07  1.2165e-05  7.0185e-07  2.5079e-05  7.4726e-07
0  0  0  0  0  0
0  0  0  0  0  0
0  0  0  0  0  0
0  0  0  0  0  0
1.3326e-06  4.0708e-08   1.356e-06  3.8594e-08   1.666e-06   1.463e-07
0  0  0  0  0  0
0  0  0  0  0  0
0.00015006  6.3449e-06  0.00012701  3.3509e-06  0.00010937  1.4706e-06
0           0  3.3107e-09    2.54e-11           0           0
6.9785e-06  1.8331e-06  9.7241e-06  4.1791e-07  7.3834e-06  8.2281e-07
0  0  0  0  0  0
0  0  0  0  0  0
0  0  0  0  0  0
0  0  0  0  0  0
0  0  0  0  0  0
0  0  0  0  0  0
 
