# Supplementary material for: Predicting Ion Diffusion from the Shape of Potential Energy Landscapes
Source: J Chem Theory Comput. 2023 Dec 19;20(1):18–29. doi: 10.1021/acs.jctc.3c01005 (PMC10782449; doi:10.1021/acs.jctc.3c01005)
Supplement: Supplementary file 2 — ct3c01005_si_002.zip [file ct3c01005_si_002.zip › diffusion_files/structures_PB.dat]

Li12Al12Si12O48
Li16Ga16Br64
Li16Ga16Cl48
Li18Ga6P16O58
Li24Ti36O84
Li28P12S44
Li48C12O48
Li8Cs4I12
Li8Mg8S12O48
