# Supplementary material for: Predicting Ion Diffusion from the Shape of Potential Energy Landscapes
Source: J Chem Theory Comput. 2023 Dec 19;20(1):18–29. doi: 10.1021/acs.jctc.3c01005 (PMC10782449; doi:10.1021/acs.jctc.3c01005)
Supplement: Supplementary file 2 — ct3c01005_si_002.zip [file ct3c01005_si_002.zip › diffusion_files/D_tutrast_multi_02A_700K_UFF.dat]

2.3742e-07  2.1877e-08  2.7976e-06  3.4239e-07  2.7213e-06  2.7059e-07
0  0  0  0  0  0
1.9866e-06  4.1498e-07  1.9857e-06  4.1452e-07           0           0
0  0  0  0  0  0
0  0  0  0  0  0
0  0  0  0  0  0
0           0  5.0635e-05  8.6764e-07  4.4635e-05   7.714e-07
6.3184e-07  1.0454e-07  8.5363e-07  2.6506e-07           0           0
0  0  0  0  0  0
0  0  0  0  0  0
4.9673e-06  1.6188e-07   5.303e-06  4.2417e-07  6.4934e-05  1.4866e-06
0  0  0  0  0  0
0  0  0  0  0  0
0  0  0  0  0  0
0  0  0  0  0  0
0  0  0  0  0  0
3.8044e-09  1.2097e-10   3.088e-09   6.025e-11           0           0
0  0  0  0  0  0
2.5908e-08  9.1163e-10  3.2964e-08  2.1729e-09           0           0
0  0  0  0  0  0
3.405e-05  6.6931e-07   3.124e-05  1.0279e-06  3.2326e-05  9.9317e-07
0  0  0  0  0  0
0  0  0  0  0  0
1.2525e-06  1.8192e-07  1.1208e-06  1.7401e-07  1.4411e-06  6.0952e-07
0  0  0  0  0  0
0  0  0  0  0  0
0           0  8.5725e-10  1.9169e-09  1.2399e-09  2.7725e-09
0  0  0  0  0  0
0  0  0  0  0  0
0  0  0  0  0  0
2.1431e-07   2.442e-08  3.4519e-07  4.6966e-08  3.0464e-07  2.4942e-08
0  0  0  0  0  0
0           0           0           0  4.5096e-08  6.2344e-08
6.927e-07  5.1068e-07  9.3616e-07  3.8173e-07  6.6735e-07  4.0068e-07
9.5136e-07  7.5189e-07           0           0  2.1839e-07  3.0591e-07
2.1637e-05  3.7637e-07  2.0914e-05  5.3435e-07  1.9753e-05  3.5107e-07
0  0  0  0  0  0
0  0  0  0  0  0
0  0  0  0  0  0
0  0  0  0  0  0
0  0  0  0  0  0
0  0  0  0  0  0
0  0  0  0  0  0
0  0  0  0  0  0
0  0  0  0  0  0
0  0  0  0  0  0
0  0  0  0  0  0
0  0  0  0  0  0
0  0  0  0  0  0
0  0  0  0  0  0
0  0  0  0  0  0
0  0  0  0  0  0
0  0  0  0  0  0
0  0  0  0  0  0
0  0  0  0  0  0
0  0  0  0  0  0
0  0  0  0  0  0
0  0  0  0  0  0
0  0  0  0  0  0
0  0  0  0  0  0
2.7371e-07  1.6561e-07  2.4753e-07  8.9786e-08  4.6837e-07  1.7244e-07
0  0  0  0  0  0
0  0  0  0  0  0
8.8048e-05  2.0894e-06  2.3963e-07   6.595e-08           0           0
0  0  0  0  0  0
0  0  0  0  0  0
6.6126e-07  5.4644e-08  8.2672e-07  5.3276e-08  2.4555e-06  1.4559e-07
0  0  0  0  0  0
0  0  0  0  0  0
0  0  0  0  0  0
0  0  0  0  0  0
1.2129e-08  2.7121e-08  2.2249e-08  3.1602e-08  4.3933e-08  4.7052e-08
0  0  0  0  0  0
0  0  0  0  0  0
5.3504e-05  3.3503e-06  5.1616e-05  2.1819e-06  7.0592e-05  3.3481e-06
0           0  1.3354e-11  2.5832e-13           0           0
7.4598e-07  5.6449e-07  1.1785e-06  4.0132e-07  5.9187e-07  2.2729e-07
0  0  0  0  0  0
0  0  0  0  0  0
0  0  0  0  0  0
0  0  0  0  0  0
0  0  0  0  0  0
0  0  0  0  0  0
 
