# Supplementary material for: Predicting Ion Diffusion from the Shape of Potential Energy Landscapes
Source: J Chem Theory Comput. 2023 Dec 19;20(1):18–29. doi: 10.1021/acs.jctc.3c01005 (PMC10782449; doi:10.1021/acs.jctc.3c01005)
Supplement: Supplementary file 2 — ct3c01005_si_002.zip [file ct3c01005_si_002.zip › diffusion_files/D_tutrast_multi_01A_1000K_UFF.dat]

1.3572e-05  9.4117e-07  8.5702e-06  8.4132e-07  2.4513e-05  1.5686e-06
0  0  0  0  0  0
3.3064e-05  2.2155e-06  3.3084e-05  2.2088e-06           0           0
0  0  0  0  0  0
0           0           0           0   4.532e-08  6.6307e-10
0  0  0  0  0  0
0           0  0.00023253   2.277e-06  0.00023253  2.2858e-06
6.2502e-06  3.5408e-07  7.7469e-06  3.9327e-07           0           0
0  0  0  0  0  0
0  0  0  0  0  0
3.3099e-05  1.5893e-06  3.8946e-05  1.5246e-06  0.00017591  3.0389e-06
0  0  0  0  0  0
5.4903e-07  1.1888e-07  4.3057e-07  1.8904e-07  5.2518e-07  2.1927e-07
0  0  0  0  0  0
0  0  0  0  0  0
0  0  0  0  0  0
4.6445e-07  1.4824e-08  3.0515e-07  9.3099e-09           0           0
0  0  0  0  0  0
1.9942e-08  3.0548e-09  1.3412e-07  1.0803e-08           0           0
0  0  0  0  0  0
0.00010522  1.3787e-06  0.00010515  3.2927e-06  0.00010874  2.3163e-06
0  0  0  0  0  0
0  0  0  0  0  0
5.9172e-06  3.4921e-07  5.3959e-06  5.2398e-07  9.0116e-06  1.6297e-06
1.1834e-09  9.5941e-11  1.2276e-08   5.994e-10           0           0
0  0  0  0  0  0
1.6778e-08  8.8781e-09  5.1232e-08  7.4067e-09  7.0919e-08  1.6761e-08
0  0  0  0  0  0
0  0  0  0  0  0
0  0  0  0  0  0
0           0  2.6961e-07  6.0287e-07           0           0
0  0  0  0  0  0
0           0           0           0  1.5394e-06  3.5105e-07
1.1044e-05  9.9602e-07  1.1307e-05  2.1735e-06  1.0673e-05  8.0967e-07
2.2253e-06  1.0664e-07  6.6227e-07    7.08e-08  2.8481e-06  9.5845e-08
8.9912e-05  1.5785e-06   8.488e-05  1.9026e-06  8.5154e-05  2.0242e-06
0  0  0  0  0  0
0  0  0  0  0  0
0  0  0  0  0  0
0  0  0  0  0  0
0  0  0  0  0  0
0  0  0  0  0  0
0  0  0  0  0  0
0  0  0  0  0  0
0  0  0  0  0  0
0  0  0  0  0  0
0  0  0  0  0  0
0  0  0  0  0  0
0  0  0  0  0  0
0  0  0  0  0  0
0  0  0  0  0  0
0  0  0  0  0  0
0  0  0  0  0  0
0  0  0  0  0  0
0  0  0  0  0  0
0  0  0  0  0  0
0  0  0  0  0  0
0  0  0  0  0  0
0  0  0  0  0  0
0  0  0  0  0  0
7.17e-06  7.3479e-07  7.4568e-06  6.2246e-07  1.2935e-05  9.3599e-07
0  0  0  0  0  0
0  0  0  0  0  0
0.00011176  9.3165e-06           0           0           0           0
0  0  0  0  0  0
0  0  0  0  0  0
6.8582e-06  3.0938e-07  6.8572e-06  4.6493e-07  1.9699e-05  5.0887e-07
0  0  0  0  0  0%%% poor statistics no breakthrough in c direction 0           0           0           0  2.4487e-06  3.6321e-06
0  0  0  0  0  0
0  0  0  0  0  0
0  0  0  0  0  0
1.672e-06  1.9379e-07  1.5299e-06  1.6241e-07  1.9794e-06  2.6436e-07
0  0  0  0  0  0
0  0  0  0  0  0
0.00013701  4.2143e-06  0.00014091  7.4709e-06  0.00013285  6.6314e-06
0  0  0  0  0  0% saturated basins 0           0  3.8238e-10  3.1667e-11           0           0
2.9189e-06  3.5168e-07   6.531e-06  2.8345e-06  4.4667e-06  1.3579e-06
0  0  0  0  0  0
0  0  0  0  0  0
0  0  0  0  0  0
0  0  0  0  0  0
0  0  0  0  0  0
0  0  0  0  0  0
 
