# Supplementary material for: Predicting Ion Diffusion from the Shape of Potential Energy Landscapes
Source: J Chem Theory Comput. 2023 Dec 19;20(1):18–29. doi: 10.1021/acs.jctc.3c01005 (PMC10782449; doi:10.1021/acs.jctc.3c01005)
Supplement: Supplementary file 2 — ct3c01005_si_002.zip [file ct3c01005_si_002.zip › diffusion_files/D_tutrast_single_02A_1000K_PB.dat]

1.5336e-05  2.6217e-06  1.3624e-05  2.7263e-06  6.9058e-05   9.064e-06
2.0669e-05  1.3131e-06  2.8673e-05  2.0754e-06  2.7368e-05   1.597e-06
1.2903e-05  1.1441e-06  6.6944e-06   1.132e-06  7.9945e-06  1.2106e-06
2.0669e-05  1.3131e-06  2.8673e-05  2.0754e-06  2.7368e-05   1.597e-06
1.0578e-05  1.0341e-06           0           0  2.0604e-05   6.599e-07
7.3045e-06  1.4316e-06  6.7882e-06  8.8541e-07  6.8955e-06  7.7016e-07
0.00012493  7.6306e-06  3.8307e-06  7.7966e-07  4.4756e-06  8.9764e-07
1.9891e-07  2.9733e-09  2.0202e-07   4.959e-09           0           0
1.1413e-05  2.3836e-06  3.5428e-05  1.7842e-06  1.7328e-05  2.3543e-06
