# Supplementary material for: Predicting Ion Diffusion from the Shape of Potential Energy Landscapes
Source: J Chem Theory Comput. 2023 Dec 19;20(1):18–29. doi: 10.1021/acs.jctc.3c01005 (PMC10782449; doi:10.1021/acs.jctc.3c01005)
Supplement: Supplementary file 2 — ct3c01005_si_002.zip [file ct3c01005_si_002.zip › diffusion_files/structures_UFF.dat]

54189   
54209   
54297   
54449   
54683   
54837   
54865   
54879   
54884   
55184   
55319   
55983   
56568   
56627   
57347   
57382   
57448   
57608   
57644   
57761   
59631   
59632   
59715   
59948   
60450   
61111   
61237   
61329   
63257   
63279   
63600   
63663   
63922   
64383   
64396   
64754   
64867   
65350   
65898   
66685   
66876   
66985   
67415   
67418   
67779   
67785   
67806   
67999   
68042   
68103   
68120   
68242   
68674   
68894   
68960   
69116   
69642   
70003   
70442   
70681   
71368   
71681   
71925   	
71990   
72018   
72372   
72631   
72652   
73298   
73679   
73766   
74395   
74865   
75073   
75138   
75630   
75961   
76276   
76595   
77893   
77899   
78086   
78355   
