# Supplementary material for: Predicting Ion Diffusion from the Shape of Potential Energy Landscapes
Source: J Chem Theory Comput. 2023 Dec 19;20(1):18–29. doi: 10.1021/acs.jctc.3c01005 (PMC10782449; doi:10.1021/acs.jctc.3c01005)
Supplement: Supplementary file 2 — ct3c01005_si_002.zip [file ct3c01005_si_002.zip › diffusion_files/D_md_1000K_UFF.dat]

6.2142e-06  6.1898e-06  6.2103e-06 
0  0  0 
0.00020382  0.00020381           0 
0  0  0 
0  0  0 
0  0  0 
0  0.00017768  0.00017753 
0  0  0 
0  0  0 
0  0  0 
6.0853e-05  6.0819e-05  0.00010282 
0  0  0 
0  0  0 
0  0  0 
0  0  0 
0  0  0 
0  0  0 
0  0  0 
3.1128e-08  3.2639e-08           0 
0  0  0 
0.00011725  0.00011716  0.00011723 
0  0  0 
0  0  0 
8.2695e-06   8.273e-06  9.3184e-06 
0  0  0
0  0  0 
0  0  0 
0  0  0 
0  0  0 
0  0  0 
1.0441e-06  1.6458e-06  2.0412e-06 
0  0  0 
0  0  0 
6.6774e-06  6.6627e-06  6.5863e-06 
1.0755e-07  1.4167e-07  2.7637e-07 
5.0375e-05  5.0327e-05  5.0436e-05 
0  0  0 
0  0  0 
0  0  0 
0  0  0 
0  0  0 
0  0  0 
0  0  0 
0  0  0 
0  0  0 
0  0  0 
0  0  0 
0  0  0 
0  0  0 
0  0  0 
0  0  0 
0  0  0 
0  0  0 
0  0  0 
0  0  0 
0  0  0 
0  0  0 
0  0  0 
0  0  0 
0  0  0 
1.1664e-06   1.145e-06  2.0057e-06 
0  0  0 
0  0  0 
8.8659e-05  4.1466e-06           0 
0  0  0 
0  0  0 
8.383e-06  8.3727e-06  1.1428e-05 
0  0  0 
0  0  0 
0  0  0 
0  0  0 
0  0  0 
0  0  0 
0  0  0 
9.6232e-05  9.6205e-05  9.6035e-05 
0  0  0 
1.2219e-05  1.2428e-05  1.6161e-05 
0  0  0 
0  0  0 
0  0  0 
0  0  0 
0  0  0 
0  0  0 
