# Supplementary material for: Predicting Ion Diffusion from the Shape of Potential Energy Landscapes
Source: J Chem Theory Comput. 2023 Dec 19;20(1):18–29. doi: 10.1021/acs.jctc.3c01005 (PMC10782449; doi:10.1021/acs.jctc.3c01005)
Supplement: Supplementary file 2 — ct3c01005_si_002.zip [file ct3c01005_si_002.zip › diffusion_files/D_tutrast_loaded_q05_02A_1000K_PB.dat]

4.6126e-05  6.9852e-06  5.6784e-05  8.2835e-06  0.00014222   5.452e-06
4.1067e-05   3.248e-06  5.1511e-05   1.858e-06  5.0453e-05  3.4965e-06
3.6472e-05  2.1805e-06  1.6819e-05  1.5094e-06  2.4596e-05  4.4171e-06
3.8552e-05  3.8226e-06  5.0325e-05  1.6413e-06  4.8432e-05  2.1569e-06
1.2298e-05  1.4633e-06   7.923e-06   1.199e-06  6.3255e-05  2.1687e-06
1.119e-05  1.6595e-06  1.4924e-05  2.6839e-06  1.5772e-05  3.3797e-06
7.1086e-05  5.9895e-06  7.5754e-05  8.4032e-06  8.0836e-05  6.5742e-06
4.2448e-05  1.8626e-06  3.9589e-05  1.1658e-06           0           0
4.4576e-05  2.5862e-06  6.3905e-05  6.4671e-06  0.00013982  1.1476e-05
