# Supplementary material for: Predicting Ion Diffusion from the Shape of Potential Energy Landscapes
Source: J Chem Theory Comput. 2023 Dec 19;20(1):18–29. doi: 10.1021/acs.jctc.3c01005 (PMC10782449; doi:10.1021/acs.jctc.3c01005)
Supplement: Supplementary file 2 — ct3c01005_si_002.zip [file ct3c01005_si_002.zip › diffusion_files/readme.txt]

Description of file content:
----------------------------

Data for validation set 1: UFF
-------------------------------
structures_UFF.dat: Materials Cloud structure codes listed in the same order as the diffusion data provided in the following files.

D_md_1000K_UFF: Directional diffusion coefficients computed by MD simulations at 1000K.
Data is given in the order of columns Da Db Dc

D_tutrast_single_02A_1000K_UFF: Average directional diffusion coefficients (Da, Db, Dc) together with standard deviations (sDa, sDb, sDc) computed by TuTraSt using single-particle grids at 1000K with 0.2Å grid resolution.
Data is given in the order of columns Da sDa Db sDb Dc sDc

D_tutrast_loaded_02A_300K_UFF: Average directional diffusion coefficients (Da, Db, Dc) together with standard deviations (sDa, sDb, sDc) computed by TuTraSt using loaded-particle grids at 300K with 0.2Å grid resolution.
Data is given in the order of columns Da sDa Db sDb Dc sDc

D_tutrast_loaded_02A_500K_UFF: Average directional diffusion coefficients (Da, Db, Dc) together with standard deviations (sDa, sDb, sDc) computed by TuTraSt using loaded-particle grids at 500K with 0.2Å grid resolution.
Data is given in the order of columns Da sDa Db sDb Dc sDc

D_tutrast_loaded_02A_700K_UFF: Average directional diffusion coefficients (Da, Db, Dc) together with standard deviations (sDa, sDb, sDc) computed by TuTraSt using loaded-particle grids at 700K with 0.2Å grid resolution.
Data is given in the order of columns Da sDa Db sDb Dc sDc

D_tutrast_loaded_02A_1000K_UFF: Average directional diffusion coefficients (Da, Db, Dc) together with standard deviations (sDa, sDb, sDc) computed by TuTraSt using loaded-particle grids at 1000K with 0.2Å grid resolution.
Data is given in the order of columns Da sDa Db sDb Dc sDc

D_tutrast_loaded_01A_1000K_UFF: Average directional diffusion coefficients (Da, Db, Dc) together with standard deviations (sDa, sDb, sDc) computed by TuTraSt using loaded-particle grids at 1000K with 0.1Å grid resolution.
Data is given in the order of columns Da sDa Db sDb Dc sDc

-----------------------------------
Data for validation set 2: Pinball
-----------------------------------
structures_PB.dat: Structure listed in the same order as the diffusion data provided in the following files.

D_md_1000K_PB: Directional diffusion coefficients computed by MD simulations at 1000K.
Data is given in the order of columns Da Db Dc

D_tutrast_single_02A_1000K_PB: Average directional diffusion coefficients (Da, Db, Dc) together with standard deviations (sDa, sDb, sDc) computed by TuTraSt using single-particle grids at 1000K with 0.2Å grid resolution.
Data is given in the order of columns Da sDa Db sDb Dc sDc

D_tutrast_loaded_q05_02A_1000K_PB: Average directional diffusion coefficients (Da, Db, Dc) together with standard deviations (sDa, sDb, sDc) computed by TuTraSt using loaded-particle grids at 300K with 0.2Å grid resolution. Li charges are q=0.5e.
Data is given in the order of columns Da sDa Db sDb Dc sDc
