# Supplementary material for: Predicting Ion Diffusion from the Shape of Potential Energy Landscapes
Source: J Chem Theory Comput. 2023 Dec 19;20(1):18–29. doi: 10.1021/acs.jctc.3c01005 (PMC10782449; doi:10.1021/acs.jctc.3c01005)
Supplement: Supplementary file 2 — ct3c01005_si_002.zip [file ct3c01005_si_002.zip › diffusion_files/D_tutrast_multi_02A_300K_UFF.dat]

0  0  0  0  0  0
0  0  0  0  0  0
3.085e-07  1.4798e-07  3.0831e-07  1.4878e-07           0           0
0  0  0  0  0  0
0  0  0  0  0  0
0  0  0  0  0  0
0           0  1.2823e-05  1.0963e-06  1.2755e-05  1.0197e-06
0  0  0  0  0  0
0  0  0  0  0  0
0  0  0  0  0  0
7.6177e-08    4.76e-08  8.7937e-08  6.8647e-08  1.0259e-05  7.7965e-07
0  0  0  0  0  0
0  0  0  0  0  0
0  0  0  0  0  0
0  0  0  0  0  0
0  0  0  0  0  0
8.2188e-17  1.6815e-18  4.8923e-17  3.0431e-18           0           0
0  0  0  0  0  0
2.5078e-13  2.5663e-14  4.4403e-13  5.6925e-14           0           0
0  0  0  0  0  0
2.4932e-06  8.6742e-08  2.2777e-06  9.8933e-08  2.1599e-06  1.7509e-07
0  0  0  0  0  0
0  0  0  0  0  0
0  0  0  0  0  0
0  0  0  0  0  0
0  0  0  0  0  0
0  0  0  0  0  0
0  0  0  0  0  0
0  0  0  0  0  0
0  0  0  0  0  0
0  0  0  0  0  0
0  0  0  0  0  0
0  0  0  0  0  0
0  0  0  0  0  0
0  0  0  0  0  0
4.6884e-07  8.1873e-08  4.7145e-07  3.5212e-08  4.3999e-07  6.1701e-08
0  0  0  0  0  0
0  0  0  0  0  0
0  0  0  0  0  0
0  0  0  0  0  0
0  0  0  0  0  0
0  0  0  0  0  0
0  0  0  0  0  0
0  0  0  0  0  0
0  0  0  0  0  0
0  0  0  0  0  0
0  0  0  0  0  0
0  0  0  0  0  0
0  0  0  0  0  0
0  0  0  0  0  0
0  0  0  0  0  0
0  0  0  0  0  0
0  0  0  0  0  0
0  0  0  0  0  0
0  0  0  0  0  0
0  0  0  0  0  0
0  0  0  0  0  0
0  0  0  0  0  0
0  0  0  0  0  0
0  0  0  0  0  0
0  0  0  0  0  0
0  0  0  0  0  0
0  0  0  0  0  0
4.1055e-05  6.0689e-07           0           0           0           0
0  0  0  0  0  0
0  0  0  0  0  0
1.0875e-09  1.4333e-10  1.3319e-09  1.3431e-10  7.1706e-09  5.9084e-10
0  0  0  0  0  0
0  0  0  0  0  0
0  0  0  0  0  0
0  0  0  0  0  0
0  0  0  0  0  0
0  0  0  0  0  0
0  0  0  0  0  0
1.7823e-05  8.2552e-07  1.8399e-05  4.5675e-07  2.4607e-05  6.3545e-07
0           0  1.0434e-20  6.9158e-22           0           0
0  0  0  0  0  0
0  0  0  0  0  0
0  0  0  0  0  0
0  0  0  0  0  0
0  0  0  0  0  0
0  0  0  0  0  0
0  0  0  0  0  0
 
