# Supplementary material for: Predicting Ion Diffusion from the Shape of Potential Energy Landscapes
Source: J Chem Theory Comput. 2023 Dec 19;20(1):18–29. doi: 10.1021/acs.jctc.3c01005 (PMC10782449; doi:10.1021/acs.jctc.3c01005)
Supplement: Supplementary file 2 — ct3c01005_si_002.zip [file ct3c01005_si_002.zip › diffusion_files/D_tutrast_single_02A_1000K_UFF.dat]

0  0  0  0  0  0  
0  0  0  0  0  0  
2.4364e-06   8.156e-08  2.4363e-06  8.1312e-08           0           0
0  0  0  0  0  0  
0           0           0           0  2.9789e-07  7.2188e-08
0  0  0  0  0  0  
0           0  7.3323e-05  7.7174e-07  7.3323e-05  7.7165e-07
5.2118e-06  5.9269e-07  6.3339e-06  7.4263e-07           0           0
0  0  0  0  0  0  
0  0  0  0  0  0  
2.0008e-05  4.7166e-07   1.949e-05  7.2428e-07   8.546e-05  1.4546e-06
6.1245e-08  1.3695e-07  1.0626e-07  2.3761e-07  3.9506e-07  4.0442e-07
9.7161e-06  8.3659e-07  8.6124e-06  6.6536e-07   1.811e-05  1.3813e-06
0  0  0  0  0  0  
0  0  0  0  0  0
6.0472e-08  1.7418e-08  6.0028e-08  7.6529e-09           0           0
7.028e-06  3.3463e-07  8.2246e-06  6.2134e-07           0           0
0  0  0  0  0  0  
1.4975e-06  2.3357e-08  6.2726e-07  3.8932e-08           0           0
0  0  0  0  0  0  
0  0  0  0  0  0  
3.4902e-06  7.6258e-08  1.9296e-07  1.4918e-08  1.3146e-07  9.5826e-09
0  0  0  0  0  0  
1.8616e-07  8.5232e-08  1.8822e-07  1.0343e-07  3.5692e-08  7.9811e-08
3.4276e-06    4.28e-07  4.2541e-06  3.2731e-07           0           0
0  0  0  0  0  0  
4.4605e-06  4.3558e-07  3.3373e-06  5.5772e-07  1.0338e-05  1.3996e-06
0  0  0  0  0  0  
0  0  0  0  0  0  
0  0  0  0  0  0  
8.1559e-07  1.4275e-07  1.2495e-06  9.2826e-08  1.7047e-06  7.9072e-08
0  0  0  0  0  0  
0           0           0           0  9.5508e-05  3.0179e-06
3.0988e-05  4.8996e-06  4.2193e-05  5.2131e-06  6.6841e-05  3.4769e-06
9.0843e-05  5.1899e-06   1.391e-05  2.3109e-06  1.9838e-05  2.1101e-06
0  0  0  0  0  0  
0  0  0  0  0  0  
0  0  0  0  0  0  
0  0  0  0  0  0  
0  0  0  0  0  0  
0  0  0  0  0  0  
0  0  0  0  0  0  
0  0  0  0  0  0  
0  0  0  0  0  0  
0  0  0  0  0  0  
1.1245e-05  7.1357e-07  2.9866e-06  5.2118e-07  1.7685e-05  1.2455e-06
0  0  0  0  0  0  
0  0  0  0  0  0  
0  0  0  0  0  0  
0  0  0  0  0  0  
0           0           0           0  1.3945e-07  3.8944e-08
0  0  0  0  0  0  
0  0  0  0  0  0  
0  0  0  0  0  0  
0  0  0  0  0  0  
5.219e-05  2.4404e-06  7.4567e-05  5.3021e-06           0           0
0  0  0  0  0  0  
0  0  0  0  0  0  
0  0  0  0  0  0  
0           0  7.9392e-08  1.0906e-07           0           0
6.9267e-07  7.7946e-08  4.4679e-07  7.6545e-08  8.2375e-07  1.5704e-07
0  0  0  0  0  0  
0  0  0  0  0  0  
0.00010807  1.8126e-06  1.0197e-06  6.2577e-08           0           0
0  0  0  0  0  0  
0  0  0  0  0  0  
2.7337e-06   3.251e-07  3.6521e-06  4.4589e-07  8.4982e-06  3.8805e-07
0  0  0  0  0  0  
0  0  0  0  0  0  
0  0  0  0  0  0  
0           0  4.6744e-06  1.0247e-06           0           0
0           0           0           0   5.311e-08  1.1876e-07
0           0           0           0  4.4011e-06  5.9113e-07
0  0  0  0  0  0  
0  0  0  0  0  0  
0           0  2.3604e-05  1.2587e-06           0           0
0  0  0  0  0  0  
0  0  0  0  0  0  
0  0  0  0  0  0  
0  0  0  0  0  0
0  0  0  0  0  0  
0  0  0  0  0  0
0  0  0  0  0  0  
 
