# Supplementary material for: Predicting Ion Diffusion from the Shape of Potential Energy Landscapes
Source: J Chem Theory Comput. 2023 Dec 19;20(1):18–29. doi: 10.1021/acs.jctc.3c01005 (PMC10782449; doi:10.1021/acs.jctc.3c01005)
Supplement: Supplementary file 2 — ct3c01005_si_002.zip [file ct3c01005_si_002.zip › diffusion_files/D_md_1000K_PB.dat]

  1.2837e-05  1.7836e-05  1.4085e-05   1.834e-05  0.00014769  6.0048e-05 
  6.1091e-05  2.6036e-05   8.266e-05  3.6801e-05  7.7313e-05  3.1469e-05 
  6.8764e-05  2.1363e-05   3.188e-05  9.6412e-06  3.2999e-05  2.2461e-05 
  0.00022065  4.4472e-05  0.00021876  5.0301e-05  7.4827e-05  1.8997e-05 
  6.761e-05  2.5633e-05           0           0  0.00026183  9.9057e-05 
  6.065e-05  2.2776e-05  6.7144e-05   2.506e-05  8.9968e-05  3.3111e-05
  0.0001304    1.51e-05   0.0001602    1.71e-05   0.0001583    1.81e-05 
  6.0637e-05  3.4164e-05  6.2636e-05  3.3849e-05           0           0 
  2.5143e-05  1.4818e-05  7.9918e-05  4.7125e-05  2.7293e-05  2.2703e-05 
